# Supplementary material for: Consensus on core domains for hand eczema trials: Signs, symptoms, control and quality of life
Source: J Eur Acad Dermatol Venereol. 2025 Apr 25;39(9):1588–99. doi: 10.1111/jdv.20671 (PMC12376261; doi:10.1111/jdv.20671)
Supplement: Supplementary file 1 — Appendices S1‐S10 [file JDV-39-1588-s001.zip]

Archive with 9 entries (9 files):
- jdv20671-sup-0001-AppendixS1.pdf
- jdv20671-sup-0002-AppendixS2.pdf
- jdv20671-sup-0003-AppendixS3.pdf
- jdv20671-sup-0004-AppendixS4-S5.xlsx
- jdv20671-sup-0005-AppendixS6.pdf
- jdv20671-sup-0006-AppendixS7.pdf
- jdv20671-sup-0007-AppendixS8.pdf
- jdv20671-sup-0008-AppendixS9.docx
- jdv20671-sup-0009-AppendixS10.docx
