# Supplementary material for: Consensus on core domains for hand eczema trials: Signs, symptoms, control and quality of life
Source: J Eur Acad Dermatol Venereol. 2025 Apr 25;39(9):1588–99. doi: 10.1111/jdv.20671 (PMC12376261; doi:10.1111/jdv.20671)
Supplement: Supplementary file 1 — Appendices S1‐S10 [file JDV-39-1588-s001.zip › jdv20671-sup-0004-AppendixS4-S5.xlsx]

## Sheet: Appendix S4
Appendix S4: Distribution of eDelphi ratings for outcome domains and subdomains of hand eczema
	Patients/caregivers				All other participants*				All participants (combined)
	Round 1		Round 2		Round 1		Round 2		Round 1		Round 2
	Median	IQR**	Median	IQR**	Median	IQR**	Median	IQR**	Median	IQR**	Median	IQR**
Domain ‘signs of hand eczema’	5	1	-	-	6	0	-	-	6	1	-	-
Domain ‘symptoms of hand eczema’	6	1	-	-	6	1	-	-	6	1	-	-
Domain ‘hand eczema related quality of life’	5	1.5	-	-	5	1	-	-	5	1	-	-
Domain ‘skin barrier function‘	5	1.5	-	-	4	2	-	-	4	2	-	-
Domain ‘patient-reported treatment experience’	5	2	4.5	1.75	4	1	5	1	5	1	5	1
Domain ‘hand eczema control over time’	5	1	-	-	5	1	-	-	5	1	-	-
Erythema (redness)	5	0	5	1	5	1	6	1	5	1	6	1
Infiltration (elevated skin)	5	1	5	2	5	1	6	1	5	1	6	1
Edema (swelling)	5	1	5	0	5	2	5	2	5	2	5	2
Vesicles (blisters)	5	1	-	-	6	1	-	-	5.5	1	-	-
Erosions, excoriation (scratch marks)	5	2	5	2	5	2	5	1	5	2	5	1
Fissures, rhagades (cracks)	5	1	-	-	6	1	-	-	6	1	-	-
Oozing (clear fluid that comes out of the skin)	5	1	5	1	5	2	5	2	5	2	5	2
Bleeding/crusting	5	1	5	1	4	1	4	1	5	2	5	1
Desquamation/Scaling	5	2	5	1	5	2	5	2	5	2	5	2
Lichenification (thickened hard skin)	5	1	5	1	5	2	5	1.75	5	2	5	2
Hyperkeratosis (rough and scaly patches of skin)	5	1.5	5	1	5	1	5	1	5	2	5	1
Dry skin	5	1	5	1	4	1.25	4	2	4	1	4	2
Nail changes	4.5	1.25	-	-	4	2	-	-	4	2	-	-
Aching/pain	5	1	5	1	5	2	5	1	5	2	5	1
Prickling	5	1	-	-	4	2	-	-	4	2	-	-
Stinging	5	1.25	-	-	4	2	-	-	4	2	-	-
Burning	5	1	5	1	4	2	4	2	4.5	1	4.5	1
Pruritus (itching)	5	1	-	-	6	1	-	-	6	1	-	-
Sensitive skin	5	1	5	2	4	2	4	2	4	2	4	2
Tight skin, impaired skin flexibility	5	1	5	1	4	2	4	2	4	2	4	2
Physical hand functioning	5	1	-	-	5	1	-	-	5	1	-	-
Ability to work or study	5	1.5	-	-	6	1	-	-	5	1	-	-
Ability to take care of oneself or family	5	1.5	-	-	5	1	-	-	5	1	-	-
Ability to practice leisure activities	5	2	4	1	5	2	5	1	5	2	5	1
Extra efforts	5	1.5	4	1	4	1	4	1	4	1	4	1
Emotional impact	6	1	5	2	5	2	5	1	5	2	5	1.5
Psychosocial impact	5	2	5	2	5	2	5	2	5	2	5	2
Financial impact of hand eczema	4	2	-	-	4	1	-	-	4	1	-	-
Problem for loved ones	4	1	-	-	4	1	-	-	4	2	-	-
Not having to think about hands, having the mind free for other things	5	2	-	-	4	1	-	-	4	2	-	-
Conscious or unconscious, automatic scratching	5	2	4	2	4	2	4	2	4	1.25	4	2
Sleep disturbances	5	2	5	2	5	2	5	1.25	5	2	5	2
Skin appearance, attractiveness of the skin	5	2	4	1	4	2	4	2	4	1	4	2
Transepidermal water loss (TEWL)	5	1.75	-	-	4	1	-	-	4	2	-	-
Treatment satisfaction	5	1	5	2	5	2	5	1	5	2	5	1
Treatment tolerability	5	1	5	0	5	2	5	1	5	2	5	1
Patient global assessment of treatment response	5	1	5	1	5	2	6	1	5	1	6	1
Period of time that is free of signs or symptoms of hand eczema	5	2	5	1	5	2	5	2	5	2	5	1.75
Number of flares in a given time	5	1	5	1	5	2	5	1	5	1.5	5	1
Area affected	5	2	5	1	5	2	6	1	5	2	5	1
Number of unscheduled doctor visits			4	2			4	2			4	2
Use of additional medication or care products			5	1			5	1.5			5	2
Global assessment of treatment response by medical staff			5	1			5	2			5	2
Cure	5.5	1	6	1	5	1	5	1	5	1	6	1
Chronicity	6	1	5.5	1	5	1	5	1	5	1	5	1
* excluding stakeholders who did not provide this information
** MS Excel exclusive method

## Sheet: Appendix S5
Appendix S5: Dropout analysis - proportion of participants who rated the items 'critically important' for inclusion in the hand eczema core outcome set
	Patients/caregivers
	Round 1a	Round 1b
n (item-dependent)	12 to 16	23 to 26
Domain ‘signs of hand eczema’	0.75	0.96
Domain ‘symptoms of hand eczema’	0.857143	0.961538
Domain ‘hand eczema related quality of life’	0.933333	0.64
Domain ‘skin barrier function‘	0.666667	0.8
Domain ‘patient-reported treatment experience’	0.6	0.76
Domain ‘hand eczema control over time’	0.666667	0.92
Erythema (redness)	0.714286	0.809524
Infiltration (elevated skin)	0.6	0.869565
Edema (swelling)	0.769231	0.772727
Vesicles (blisters)	0.857143	0.857143
Erosions, excoriation (scratch marks)	0.615385	0.727273
Fissures, rhagades (cracks)	0.857143	0.863636
Oozing (clear fluid that comes out of the skin)	0.923077	0.857143
Bleeding/crusting	0.692308	0.904762
Desquamation/Scaling	0.571429	0.826087
Lichenification (thickened hard skin)	0.538462	0.727273
Hyperkeratosis (rough and scaly patches of skin)	0.5	0.913043
Dry skin	0.538462	0.782609
Nail changes	0.416667	0.545455
Aching/pain	0.769231	0.833333
Prickling	0.5	0.590909
Stinging	0.583333	0.772727
Burning	0.833333	0.869565
Pruritus (itching)	0.846154	0.954545
Sensitive skin	0.75	0.782609
Tight skin, impaired skin flexibility	0.583333	0.73913
Physical hand functioning	0.923077	0.791667
Ability to work or study	0.769231	0.75
Ability to take care of oneself or family	0.769231	0.75
Ability to practice leisure activities	0.461538	0.625
Extra efforts	0.538462	0.75
Emotional impact	0.692308	0.916667
Psychosocial impact	0.615385	0.708333
Financial impact of hand eczema	0.384615	0.375
Problem for loved ones	0.333333	0.333333
Not having to think about hands, having the mind free for other things	0.461538	0.583333
Conscious or unconscious, automatic scratching	0.384615	0.826087
Sleep disturbances	0.545455	0.833333
Skin appearance, attractiveness of the skin	0.384615	0.782609
Transepidermal water loss (TEWL)	0.818182	0.619048
Treatment satisfaction	0.692308	0.869565
Treatment tolerability	0.846154	0.826087
Patient global assessment of treatment response	0.846154	0.913043
Period of time that is free of signs or symptoms of hand eczema	0.692308	0.695652
Number of flares in a given time	0.5	0.913043
Area affected	0.583333	0.863636
Number of unscheduled doctor visits	-	-
Use of additional medication or care products	-	-
Global assessment of treatment response by medical staff	-	-
Cure	0.916667	0.869565
Chronicity	0.916667	0.818182
a. only patients/caregivers who also scored the item in round 2
b. only patients/caregivers who discontinued after round 1
